# Supplementary material for: Reconstruction of Post-Burn Neck Contractures: A Systematic Review and Meta-Analysis Comparing Surgical Techniques and Outcomes
Source: J Clin Med. 2026 Jul 16;15(14):5583. doi: 10.3390/jcm15145583 (PMC13413205; doi:10.3390/jcm15145583)
Supplement: Supplementary file 1 [file jcm-15-05583-s001.zip]

Archive with 4 entries (4 files):
- jcm-4401106-Supplementary- Figures S1-S12-final done.pdf
- Supp file. Table S2.pdf
- Supp file. Table S3.pdf
- Supp. Table S1-PRISMA_2020_checklist.pdf
